# Supplementary material for: Peptide Hormone‐Mediated Regulation of Plant Development and Environmental Adaptability
Source: Adv Sci (Weinh). 2025 Jul 10;12(34):e06590. doi: 10.1002/advs.202506590 (PMC12442604; doi:10.1002/advs.202506590)
Supplement: Supplementary file 1 — Supplemental Table 1 [file ADVS-12-e06590-s001.xlsx]

## Sheet: Sheet1
Table S1. Summary of peptides of this paper.
peptide name	ligand source	receptor	site of action	mechanisms of action	functions	regulated developmental stage / tissue	species	references
Pollen Coat Protein-Class B Peptides (PCP-Bs)	Autocrine Stigmatic RALF Peptides (sRALFs)	ANJEA-FERONIA Receptor Kinase Complex (ANJ-FER)	Stigma Surface	PCP-Bs competitively bind to the ANJ-FER complex, inhibiting ROS levels maintained by sRALFs signaling to release stigma inhibition of pollen	Promote compatible pollen hydration and germination, allowing pollen tube penetration	Pollen-stigma recognition	Arabidopsis	10.1016/j.cell.2023.09.013
Autocrine Stigmatic RALF Peptides (sRALFs)	sRALFs	FERONIA/CURVY1/ANJEA/HERCULES Receptor Kinase 1 (FER/CVY1/ANJ/HERK1)	Stigma Papilla Cells	sRALFs bind to the receptor complex to form a "molecular lock" blocking incompatible pollen tube penetration	Regulate stigma selectivity for pollen, maintaining interspecific reproductive isolation	Pollen-stigma recognition	Arabidopsis	10.1016/j.cell.2023.09.013
Pollen-Derived RALF Peptides (pRALFs)	pRALFs	FERONIA/CURVY1/ANJEA/HERCULES Receptor Kinase 1 (FER/CVY1/ANJ/HERK1)	Stigma Papilla Cells	pRALFs competitively displace sRALFs from the receptor complex, unlocking stigma inhibition	Allow compatible pollen tube penetration into the stigma to facilitate pollination	Pollen-stigma recognition	Arabidopsis	10.1016/j.cell.2023.09.013
LURE1 Peptide	LURE1	Pollen Receptor-Like Kinase 6 (PRK6)	Pollen Tube Tip	LURE1 induces asymmetric localization of PRK6 at the pollen tube tip via ROPGEF12 and LIP1/2 signaling pathways	Guide pollen tube growth toward the ovule and enhance conspecific pollen competitiveness	Pollen tube polar growth	Arabidopsis	10.1038/nature07883; 10.1038/nature17642
TICKET2 Peptide	TICKET2	Pollen Receptor-Like Kinase 6 (PRK6)	Pollen Tube Tip	TICKET2 directly binds PRK6 to synergize with LURE1 signaling for precise pollen tube guidance	Regulate pollen tube growth direction to ensure accurate targeting of the ovule	Pollen tube polar growth	Arabidopsis	10.1038/ncomms13310
XIUQIU Peptide	XIUQIU	Unknown	Pollen Tube	XIUQIU attracts pollen tubes from related species to the ovule through unknown receptors	Promote interspecific hybridization by overcoming reproductive barriers	Pollen tube polar growth	Arabidopsis	10.1126/science.aba9564
Egg Apparatus-Derived Peptide (ZmEA1)	ZmEA1	Unknown	Pollen Tube	Low concentrations guide pollen tubes to the micropyle; high concentrations arrest growth to optimize fertilization timing	Regulate maize pollen tube growth rate and direction for successful fertilization	Pollen tube polar growth	Maize	10.1016/j.cub.2012.05.043
RALF4/19 Peptide	RALF4/19	BUPS-ANXUR Receptor Kinase Complex (BUPS-ANX)	Pollen Tube Membrane	RALF4/19 binds BUPS-ANX to activate MLO calcium channels, maintaining Ca²⁺ gradients and cell wall integrity	Ensure pollen tube polar growth and structural stability during elongation	Pollen tube polar growth	Arabidopsis	10.1126/science.aao5960
RALF34 Peptide	RALF34	BUPS-ANXUR Receptor Kinase Complex (BUPS-ANX)	Pollen Tube Membrane	RALF34 competitively displaces RALF4/19 from BUPS-ANX, triggering pollen tube rupture and sperm release	Facilitate double fertilization by ensuring sperm release at the ovule	Pollen tube rupture	Arabidopsis	10.1126/science.aao5960
Aspartyl Endopeptidases 1/2 (ECS1/ECS2)	LURE1	ECS1/ECS2 Enzymes	Extracellular Matrix of Egg Cell	ECS1/ECS2 specifically cleave pollen tube-induced LURE1 peptides to block polytubey	Prevent multiple pollen tube fertilization and ensure single-sperm fertilization	Male-female gamete fusion	Arabidopsis	10.1038/s41586-021-03405-2
S-Locus Cysteine-Rich Protein (SCRp/SP11)	SCRp/SP11	S-Receptor Kinase (SRK)	Stigma Surface	SCRp/SP11 bind SRK to dissociate thioredoxin (THL1/2) and activate kinase signaling	Trigger self-incompatibility response to inhibit self-pollen germination	Pollen-stigma recognition	Arabidopsis	10.1038/35066571
CLAVATA3 (CLV3)	Unclear	CLV1、CLV2/CRN、BAM/RPK/CIK	Shoot apical meristem	The CLV3 peptide, secreted by stem cells, binds to receptors such as CLV1, inhibiting the expression of the WUS gene, thereby regulating the proliferation and differentiation of stem cells.	Maintain the balance between cell proliferation and differentiation in the shoot apical meristem to ensure that the shoot apex continuously produces new organ primordia.	Shoot apical development during vegetative and reproductive growth stages	Arabidopsis.	10.1038/s41477-018-0198-5 10.1105/tpc.107.057733 10.1126/science.1151330 10.1111/tpj.12899 10.1038/nature14057
Epidermal Patterning Factor (Epf)/Epf-Like 2 (EPFL2)	Unclear	ERL1/ERL2	Seeds and Embryos	After binding to receptors, it affects the intracellular signal transduction pathway and regulates gene expression.	Involved in cell fate determination and morphogenesis during the embryonic development process.	Embryonic development stage	Arabidopsis.	10.1016/j.cub.2020.08.050
Epidermal Patterning Factor (Epf)/Epf-Like 2 (EPFL9)	Unclear	ER	Seeds and Embryos	Bind to receptors to regulate signaling pathways related to cell proliferation and differentiation.	Affect the process of embryonic development and participate in processes such as endosperm development.	Embryonic development stage	Arabidopsis.	10.1016/j.cub.2020.08.050
Twisted Seed 1 (TWS1)	Unclear	GSO1/GSO2	Seeds and Embryos	Activate receptor-mediated signaling cascades to regulate cell division and differentiation.	Plays a regulatory role in embryonic development and affects the formation of embryonic structures.	Embryonic development stage	Arabidopsis.	10.1126/science.aaz4131.
Regulated Peptide Gene 1 (RPG1)	Unclear	INSENSITIVE3	Seeds and Embryos	Interact with receptors to regulate the expression of downstream genes.	It is involved in the regulation of embryonic development and affects embryonic growth and differentiation.	Embryonic development stage	Arabidopsis.	10.1016/j.cell.2024.10.030
Tracheary Element Differentiation Inhibitory Factor (TDIF)	Vascular cambium cells	PXY/TDR	Vascular cambium	TDIF binds to the PXY/TDR receptors, activating downstream signaling pathways and regulating the expression of cell cycle-related genes.	Regulate the division and differentiation of vascular cambium cells, determining the production of xylem and phloem cells.	Stages of vascular tissue development	Arabidopsis.	10.1242/dev.044941；10.1038/s41477-018-0180-3
Clavata3 (Clv3)/Embryo Surrounding Region-Related (CLE25/26/45)	Specific vascular cells	BAM/CIK	Vascular cambium and surrounding tissues	Bind to the corresponding receptors, affect intercellular signal transmission, and regulate gene expression.	Involved in the development and maintenance of vascular tissues.	Stages of vascular tissue development	Arabidopsis.	10.1038/s41477-022-01176-0.
Clavata3/Esr-Related 9/10 (CLE9/10)	Unclear	BAM/HAESA-LIKE 1 （HSL1）			Cell division			10.1038/s41477-018-0347-y
Fon2-Like Cle Protein 2 (FCP2)	Unclear		Vascular cambium or its vicinity	It may interact with other signaling pathways to regulate genes related to vascular development.	Plays a role in the regulation of vascular development.	Stages of vascular tissue development	Arabidopsis and Rice	10.1093/jxb/ert301
CLAVATA3/ESR-RELATED 9/10 (CLE9/10)	Unclear	HSL1(HAESA-LIKE 1)	Stomata	CLE9 binds directly and specifically to HSL1	Inhibits the division of stomatal lineage cells/inhibits overall root growth	Stomatal lineage stem cells and xylem precursor cells	Arabidopsis	10.1038/s41477-018-0317-4
EPIDERMAL PATTERNING FACTOR (EPF1/2)	Unclear	ERL1(ERECTA-LIKE1 )/ERECTA/TMM(TOO MANY MOUTHS)	Stomata	Binds to ERL1/ERL2 and the co - receptor TMM to inhibit stomatal development and reduce stomatal density	Inhibits stomatal development and reduces stomatal density	Asymmetric entry division and spacing division	Oryza sativa;Arabidopsis	10.1101/gad.179895.111; 10.1016/j.jplph.2019.01.010; 10.1038/nature14561
EPIDERMAL PATTERNING FACTOR-LIKE9 (EPFL9)	Unclear	TMM (TOO MANY MOUTHS)/ER (ERECTA)	Stomata	Competitively binds to TMM/ER receptors, reduces phosphorylation of downstream components caused by EPF2, and promotes stomatal development	Promotes stomatal development		Oryza sativa; Arabidopsis	10.1038/nature14561; 10.1016/j.jplph.2019.01.010
CHALALLAH (CHAL)/EPIDERMAL PATTERNING FACTOR-LIKE6 (EPFL6)	EPFs	ER (ERECTA)/TMM (TOO MANY MOUTHS)	Stomata	Interacts with the ER receptor to inhibit stomatal formation	Inhibits stomatal formation	Initiation and spacing	Oryza sativa	10.1101/gad.179895.111
RAPID ALKALINIZATION FACTOR 1 (RALF1)	Unclear	FER (FERONIA)	Root Hairs	The extracellular peptide RALF1 and its receptor FERONIA receptor kinase promote root hair (RH) tip growth by regulating protein synthesis	Promotes root hair (RH) tip growth	Unclear		10.1016/j.molp.2019.12.014
CLAVATA3/ESR14 (CLE14)	Unclear	RLK（receptor-like kinase）	Root Hairs	Inhibits the expression level of the non - hair cell fate - determining gene GLABRA2 (GL2) in the roots of Arabidopsis, rice, and tomato	Promotes the formation of Arabidopsis root hairs	Unclear	Oryza sativa，Arabidopsis；tomato	10.5511/plantbiotechnology.18.0122a; 10.5511/plantbiotechnology.19.0725a
RAPID ALKALINIZATION FACTOR 22 (RALF22)	Unclear	FER( FERONIA)/LLG1(LORELEI-LIKE-GPI-ANCHORED PROTEIN 1 )	Root Hairs	RALF22 acts as a signaling agent by forming a membrane ternary complex with LLG1-FER, thereby inducing cellular changes that affect CW assembly and growth	Plays a structural and signaling role in root hair cell wall assembly.	Unclear		10.1038/s41477-024-01637-8
ROOT GROWTH FACTOR/GOLVEN/CLE-Like (RGF/GLV/CLEL)	Unclear		Root Hairs	Changes the auxin gradient by altering the turnover of IAA carriers	Promotes root hair growth and lateral root development	Unclear	Arabidopsis, tobacco, plum	10.3389/fpls.2017.01711
C-TERMINALLY ENCODED PEPTIDE (CEP1)	Unclear	CRA2 (COMPACT ROOT ARCHITECTURE 2)	Nodule Organs	CRA2 activated by MtCEP1 can also interact with and phosphorylate the MtEIN2 ethylene signal transduction component at Ser643 and Ser924 sites, preventing its cleavage, thereby inhibiting the ethylene response and locally promoting root susceptibility to rhizobia.	Controls the development of lateral roots and nodules in alfalfa.	Unclear	Alfalfa	10.1105/tpc.20.00248; 10.1111/tpj.16626
IRON MAN (IMA)	Unclear	BRUTUS (BTS)	Nodule Organs	IMA peptides are strongly induced under Fe deficiency, ubiquitinated by BTS or BTSL proteins, and degraded by the proteasome.	Supplies iron according to the internal nitrogen status and regulates nodule formation and nitrogen homeostasis.	Unclear	Arabidopsis, Japanese lotus	10.3389/fpls.2022.971773; 10.1038/s41467-024-44865-4
Rhizobia-Induced CLE1/2 (RIC1/2)	Unclear	NARK (Nodulation Autoregulation Receptor Kinase)	Nodule Organs	GmRIC1, like GmRIC2, is expressed in roots and functions in a GmNARK - dependent manner.	Constitutive overexpression of GmRIC1 or GmRIC2 in soybean hairy roots can completely eliminate nodule formation.	Unclear	Glycine max	10.1093/pcp/pcr091; 10.1111/pbi.12216
GOLVEN10	Unclear	RGI (ROOT GROWTH FACTOR RECEPTOR)	Nodule Organs	Unclear	The GOLVEN10 peptide increases the number of cells in the root cortical cell layer without a corresponding increase in cell length, leading to root elongation and potentially introducing a spatiotemporal delay in organ formation.	Unclear	Alfalfa	10.1111/tpj.16626
CLAVATA3/ESR-RELATED40 (CLE40)	Unclear	CLV1（Catharanthus roseus Lectin-like Receptor-like Kinase 1 ）/ACR4（CRINKLY4）,CLV2CLAVATA2 ）	RVP，HN	Regulates expression of the WUS homolog gene WOX5 (WUSCHEL-RELATED HOMEOBOX 5) in the quiescent center by binding to the receptor kinase ARABIDOPSIS CRINKLY 4 (ACR4)/CLV1, thus promoting stem cell differentiation (Stahl et al., 2009, 2013); Enhance WOX5 expression in the proximal meristem through the CLV2 receptor, determining the quiescent center’s position in the root (Berckmans et al., 2020).	Promoting stem cell differentiation;Determining the quiescent center’s position in the root	Apical meristem	Arabidopsis	10.1016/j.cub.2009.03.060;10.1016/j.cub.2013.01.045; 10.1104/pp.19.00914.2020
Root meristem growth factors (RGF)	SERKs（somatic embryogenesis receptor-like kinases ）	RGFRs（R-spondin/G protein-coupled receptor (GPCR) Frizzled receptors）/RGls（RalGEF-like proteins）	root	The RGF1 peptide promotes the expression of downstream RGF1 induced transcription factor 1 (RITF1) gene by being recognized by receptors RGFR/RGI and SERKs, leading to the redistribution of reactive oxygen species (ROS) in the root development region and regulating the stability of key root development regulatory factors.	Maintain the ecological niche of Arabidopsis root stem cells and promote cell proliferation through transport and expansion.	postembryonic root development	Arabidopsis	10.1126/science.1191132.2010;10.1038/cr.2016.62;10.3390/genes12010022 .2020
Tracheary element differentiation inhibitory factor (TDIF)	Unclear	TDR/PXY（TDIF RECEPTOR / PHLOEM INTERCALATED WITH XYLEM）	primary root	TDIF might target PAT via mobilizing auxin efflux carriers to dynamically regulate the auxin signaling output and hence facilitate PR growth and LR formation.	promoted primary root (PR) growth and stimulated LR formation.	PR growth and LR formation	Arabidopsis	10.1007/s00425-020-03406-1
Phytosulfokine (PSK)	SERKs（somatic embryogenesis receptor-like kinases ）	PSKR（Plant Peptide Hormone Receptor Kinase）	root	The two sulfate moieties of PSK interact directly with PSKR, sensitizing PSKR recognition of PSK;However, PSK is not directly involved in PSKR–SERK interaction but stabilizes PSKR island domain for recruitment of a SERK.	Influencing stem cell maintenance and morphogenesis in the root meristem	root meristem	Arabidopsis	10.1038/nature14858.2015;
CLAVATA3 (CLV3)	Unclear	CLV1（Catharanthus roseus Lectin-like Receptor-like Kinase 1）	root	CLV3 inhibits the expression of WOX5, limits excessive proliferation of stem cells in root meristem tissue (RAM), and ensures the stability of the stem cell bank	Inhibition of stem cell development during root development	root development	Arabidopsis	10.1007/s00709-009-0095-y
Rapid alkalinization factors 1 (RALF1)	Unclear	FER（FERONIA）	root	RALF1 sustains root growth inhibition long term by inducing auxin biosynthesis and signaling.	Inhibits primary root growth	Root growth stage	Arabidopsis	10.1073/pnas.2121058119.2022
CS INTEGRITY FACTOR (CIF1/2)	Unclear	SGN3a/b（SCHENGEN3）	root	The small peptides OsCIF1 and OsCIF2 participate in the formation of the endodermal and nonendodermal Casparian strip by modulating the expression of multiple Casparian strip-associated genes in rice.	regulating the formation of the casparian strip in both endodermal and non-endodermal cells	Formation at the root endodermal and nonendodermal cell layers.	Rice	10.1038/nplants.2016.118.10.1093/plcell/koad269.2024
INFLORESCENCE DEFICIENT IN ABSCISSION (IDA)	Unclear	HAE（HAESA ）/HSL2（HAESA-LIKE2 ）	lateral root	Activation of the MPK3/6 signaling cascade triggers expression of genes associated with cell wall remodeling, facilitating cell wall degradation, and thereby promoting lateral root development	promoting lateral root development	early stages of lateral root primordium formation	Arabidopsis	10.1038/s41477-019-0396-x.2019
Plant Elicitor Peptide 7 (PEP7)	Unclear	SIRK1（sucrose-induced receptor kinase 1）	lateral root	PEP7 has been shown to induce phosphorylation of aquaporins in the body and enhance water flow into protoplasts, thereby promoting lateral root development.	Regulate aquaporin-mediated water influx and lateral root growth	lateral root growth	Arabidopsis	10.1016/j.molp.2022.09.016.2022
Rapid Alkalinization Factor 34 (RALF34)	Unclear	THE1（THESEUS1）	YISY motif	Preliminary speculation suggests that the signal transduction mediated by RALF34-THE1 may be part of the regulatory mechanism that coordinates cell wall integrity and cell division during lateral root initiation. Alternatively, the pH changes induced by RALF34-THE1 in the extracellular matrix may interfere with auxin flow, thus affecting the cell division pattern of lateral root initiation.	Negative regulation of root hair elongation	lateral root initiation	Arabidopsis	10.1016/j.tplants.2019.09.002.2019;10.1016/j.cub.2018.05.075
Tracheary Element Differentiation Inhibitory Factor (TDIF)	Unclear	PXY/TDR （Phloem Intercalated with Xylem / Tracheary Element Differentiation-Related）	Unclear	influence root growth by affecting auxin homeostasis and PIN-FORMED (PIN) expression in Arabidopsis；In poplar trees, TDIF regulates auxin accumulation and modulates auxin sensitivity to enhance both adventitious and lateral root formation	enhance both adventitious and lateral root formation	Stage of lateral root organ development	Arabidopsis; poplar trees	10.1007/s00425-020-03406-1.2020；10.1093/treephys/tpaa077.2020
CLAVATA3/ESR-related (CLE)	Unclear	CLV1/BAM1（BARELY ANY MERISTEM 1）	Unclear	CLE2 and CLE3 peptides are perceived by CLV1 and BAM1 to mediate lateral root formation through LBDs regulation	mediate lateral root formation	lateral root formation	Arabidopsis	10.1111/tpj.16103.2023;
C-terminal EGF-like domain-containing Peptide (CEP)	Unclear	CRA（COMPACT ROOT ARCHITECTURE 2）	Unclear		slowing primary root growth and reducing lateral root formation	root growth and lateral root development	Arabidopsis, Medicago truncatula	10.1093/jxb/ert332；10.1016/j.cub.2024.09.058.2024
Root Meristem Growth Factor (RGF) / GOLVEN (GLV)	Unclear	RGI(ROOT GROWTH FACTOR 1 INSENSITIVE)	Unclear	It has been revealed that RGF-RGFR maintains the activity of root meristematic tissue by maintaining a gradient of PLT proteins, but the details of the RGF signaling pathway are still unclear.	Maintain the activity of root meristem tissue.	Root apical meristematic stage.	Arabidopsis	10.1016/j.peptides.2021.170556；10.1093/plphys/kiad073。2023
oxidative stress-induced peptides (OSIPs)	Unclear	Unclear	Unclear		enhances the tolerance to H2O2	Unclear	Arabidopsis	10.1093/jxb/ert295
INFLORESCENCE DEFICIENT IN ABSCISSION-LIKE (IDL6/7)	Unclear	Unclear	Unclear	downregulate stress response genes	negative regulators of stress-induced ROS signaling	Unclear	Arabidopsis	10.1093/jxb/erx168
Phytochelatins (PCs)	Unclear	ATP-binding cassette transporters (ABCC1/2)	the thiol groups of cysteine residues	complex with heavy metal ions through the thiol groups of their cysteine residues, reducing the cytosolic concentration of free heavy metals and mitigating their cytotoxic effects	enhance plant tolerance to cadmium and arsenic stress	Unclear		10.1073/pnas.1013964107
IRON MAN (IMA1/3)	Unclear		Unclear	active the iron deficiency response	imparts tolerance to cadmium stress	Unclear	Arabidopsis	10.1016/j.jhazmat.2021.126913
primary miRNAs encode regulatory short peptide 156e (miPEP156e)	SQUAMOSA PROMOTER BINDING PROTEIN-LIKE (SPL)	microRNA156 (miR156)	Unclear	regulates the expression of miR156 and its target SPL genes	influence cadmium tolerance in rice	Unclear	rice	10.1111/pce.14819
C-TERMINALLY ENCODED PEPTIDE 8/19 (CEP8/19)		Unclear	Unclear	Upregulate the BrCEP 8/19 gene	could likely help Brassica species to absorb the Cd and improve Brassica tolerance to excess Cd content	Unclear	Brassica rapa	10.1080/15592324.2021.2021365
PAMP-INDUCED SECRETED PEPTIDE 3 (PIP3)	MITOGEN-ACTIVATED PROTEIN KINASE3/6 (MPK3/6)	RECEPTOR-LIKE KINASE 7 (RLK7)	Unclear	activate the MPK3 and MPK6 signaling cascade	modulates salt tolerance	Unclear	Arabidopsis	10.1093/plcell/koab292
PROPEP3 (Pep3)		PEP RECEPTOR 1 (PEPR1)	Unclear	inhibit the saltinduced bleaching of chlorophyll in seedlings	plays a role in salinity stress tolerance	Unclear	Arabidopsis	10.1073/pnas.1719491115
CAP-derived peptide 1 (CAPE1)			Unclear	suppress expression of genes involved in osmotic adjustment, detoxification, stomatal regulation, and membrane protection	negatively regulates salt-stress tolerance	Unclear	Arabidopsis	10.1093/jxb/erv263
RAPID ALKALINIZATION FACTOR 22/23 (RALF22/23)	receptor-like kinase FERONIA (FER)	RAPID ALKALINIZATION FACTOR 22/23 (RALF22/23)	Unclear	bind to the FER receptor	modulates hormonal equilibrium and ROS accumulation	Unclear	Arabidopsis	10.1093/nsr/nwaa149； 10.1073/pnas.1816991115
Rapid Alkalinization Factor 1 (RALF1)		RLK FERONIA (FER)	Unclear	increasing Na+ accumulation and decreasing K+ accumulation	enhances salt toxicity	Unclear	Arabidopsis	10.1111/pce.13370
PLANT PEPTIDE CONTAINING SULFATED TYROSINE (PSY)		PSY receptor 1/2/3 (PSYR1/2/3)	Unclear	Environmental factors regulate the concentration of plant PSY peptides and affect their binding to receptors PSYR1/2/3 to regulate downstream pathways	balance plant growth and stress responses	Unclear	Arabidopsis	10.1126/science.abq5735
Rapid Alkalinization Factor(s) (RALFs)	PSR genes	FERONIA（FER）	Root-associated microbial community	PHR1 transcription factor directly binds and enhances RALF transcription; peptides inhibit plant immunity via FER receptor kinase	Modulates root microbiome to alleviate phosphate scarcity	Phosphate starvation response	Plants	10.1073/pnas.2107558118 10.15252/embj.2021109102
C-TERMINALLY ENCODED PEPTIDES (CEPs)	Nitrogen transport genes	CEP RECEPTOR 1（CEPR1）、CEP RECEPTOR 2（CEPR2）	Shoot	Nitrogen starvation signals induce CEP expression; CEPs translocate to shoots and upregulate nitrogen transport genes via CEPR1/2	Elicits nitrogen deficiency response and facilitates nitrogen transport signaling	Nitrogen starvation response	Plants	10.1016/j.tplants.2018.02.005 10.1126/science.1257178
CLAVATA3/ESR-RELATED 14 (CLE14)	SHR/SCR,PIN/AUXIN	CLAVATA2（CLV2）、PEPTIDE RECEPTOR 2（PEPR2）	Root apical meristem (RAM)	Initiates cellular differentiation via CLV2/PEPR2 signaling, inhibits SHR/SCR and PIN/AUXIN signaling pathways	Shortens primary root, enhances lateral and adventitious root proliferation, adapting to low phosphorus	Root architecture adjustment	Plants	10.1016/j.devcel.2017.09.013
CLAVATA3/EMBRYO-SURROUNDING REGION-RELATED 25 (CLE25)	NCED3	BAM1; BAM3	Leaves	Detects water deficiency in roots, translocates to leaves via vascular system through BAM1/3 binding, triggers NCED3-mediated ABA biosynthesis	Induces stomatal closure to reduce water loss and enhance drought tolerance	Drought stress response	Plants	10.1038/nature26143
CLAVATA3/EMBRYO-SURROUNDING REGION-RELATED 9 CLE9	MPK3/6,SOT1	BAM1	Guard cells	Binds to BAM1 receptor, activates ABA-responsive elements (OST1, SLAC1) and MAP kinases (MPK3/6) in guard cells	Induces stomatal closure in response to drought stress	Stomatal movement regulation	Plants	10.1111/pce.13528
DROUGHT AND SALT STRESS-RESPONSIVE PEPTIDE (DSSR)	OsSodCc2/OscAPX	Unknown	Rice	Activates expression of ROS-scavenging genes (OsSodCc2, OsCAPX), enhancing SOD and APX enzymatic activities	Reduces oxidative damage and improves drought tolerance in rice	ROS detoxification	Rice	10.1016/j.plantsci.2018.03.011
Oryza sativa Rapid Alkalinization Factor 45/46 (OsRALF45/46)	Unknown	OsMRLK63	Rice	Interacts with OsMRLK63 receptor-like kinase to regulate ROS production-related gene expression	Maintains ROS balance and enhances root viability under drought stress	Drought resistance enhancement	Rice	10.1093/plphys/kiad533
C-TERMINALLY ENCODED PEPTIDE 5 (CEP5)	AUX/IAA	Unknown	Arabidopsis	Antagonizes auxin signaling, regulates AUX/IAA protein balance to affect cell elongation and division	Enhances osmotic stress tolerance and maintains root growth under drought	Stress response balance	Arabidopsis	10.1074/mcp.RA120.001736
Triticum aestivum C-TERMINALLY ENCODED PEPTIDE 1D (TaCEP1D)	Unknown	CEP RECEPTOR 1（CEPR1）、CEP RECEPTOR 2（CEPR2）	Wheat	Binds to CEPR1/2 receptors, activating drought signal perception and transduction pathways in roots	Enhances drought stress responsiveness and water uptake efficiency in wheat	Drought signaling transduction	Wheat	10.3389/fpls.2022.1000297
Phytosulfokine (PSK)	Unknown	PHYTOSULFOKINE RECEPTOR（PSKR）	Arabidopsis, Tomato	Drought induces SBT3.8 protease to process PSK precursor; active PSK binds PSKR; in tomato, phytaspase 2 mediates PSK formation	Arabidopsis: Enhances drought tolerance; Tomato: Induces cell wall hydrolases in abscission zone to regulate flower drop	Drought resistance and flower abscission	Arabidopsis, Tomato	10.1093/jxb/erab143 10.1126/science.aba5633
Oryza sativa S1Fa1 Gene (OsS1Fa1)	Unknown	Unknown	Arabidopsis	Overexpression activates drought-related gene networks (mechanism not explicitly described)	Confers drought tolerance in Arabidopsis, promoting growth under drought	Drought resistance acquisition	Arabidopsis	10.1016/j.tplants.2021.05.003
CLAVATA3/EMBRYO-SURROUNDING REGION-RELATED 45 (CLE45)	pollen performance	SKM1; SKM2	Pollen tube	Regulates pollen tube cell wall integrity and calcium homeostasis via CLE45-SKM1/SKM2 signaling pathway	Maintains pollen viability and fertilization under high temperatures, ensuring seed production	Heat stress reproductive adaptation	Plants	10.1016/j.cub.2013.07.013
Vitis vinifera microRNA-encoded peptide 172b (vvi-miPEP172b)	miRNA	Unknown	Grapevine	Directly binds and activates transcription of MIR172b and MIR3635b genes, enhancing corresponding miRNA expression	Regulates target genes (e.g., antifreeze proteins) to improve cold tolerance	Cold stress response	Grapevine	10.1016/j.plantsci.2022.111450
PLANT PEPTIDE CONTAINING SULFATED TYROSINE (PSY)	LRR-RKs	PSY receptors (PSYRs)	Arabidopsis	(LRR-RKs act as direct ligand-perceiving receptors for PLANT PEPTIDE CONTAINING SULFATED TYROSINE (PSY)-family peptides and mediate switching between two opposing pathways. By contrast to known LRR-RKs, which activate signaling upon ligand binding, PSY receptors (PSYRs) activate the expression of various genes encoding stress response transcription factors upon depletion of the ligands.	Mediate the trade-off between plant growth and stress and defense responses.	plant growth and stress and defense responses	Arabidopsis	10.1126/science.abq5735.
Rapid Alkalization Factor (RALF)	RIPK	FERONIA (FER)	Extracellular matrix in plant cells	RALF operates upstream of H+-ATPase and controls intracellular and extracellular Ca2+ signaling and homeostasis	Rapidly increase the pH value of the extracellular matrix in plant cells.	pH response	Arabidopsis	10.1016/j.plantsci.2024.112085
Root meristem growth factor 1 (RGF1)	Unknown	RGF1 receptors (RGFR)	Arabidopsis cell surface	The extracellular alkalinization progressively inhibits the acidic-dependent interaction between RGF1 and its receptors (RGFRs) through the pH sensor sulfotyrosine.	extracellular pH-mediated regulation	pH sensing	Arabidopsis	10.1016/j.cell.2022.07.012
CLAVATA3/EMBRYO SURROUNDING REGION 45 (CLE45)	Unknown	BARELY ANY MERISTEM 3 (BAM3)	Arabidopsis roots meristem	Developing PPSEs self-organize their transition to differentiation by desensitizing themselves against autocrine CLE45 signaling through an apoplastic pH increase.	apoplastic pH	pH response	Arabidopsis	10.1016/j.cub.2022.12.056
plant elicitor peptides (Peps)	Unknown	plant elicitor peptide receptors (PEPRs)	Arabidopsis cell surface	Extracellular alkalinizationpromotes the alkaline-dependent binding of plant elicitor peptides (Peps) to its receptors(PEPRs) through the pH sensor Glu/Asp, thereby promoting immunity	pH sensing	pH sensing	Arabidopsis	10.1016/j.cell.2022.07.012
ROT4(ROTUNDIFOLIA4)	BSK5(BRASSINOSTEROID INSENSITIVE SIGNALING KINASE 5)	PEPR1(PLANT ELICITOR PEPTIDE RECEPTOR 1)	Cell surface	Interacts with BSK5, disrupting its binding to PEPR1, and activates plant immune responses dependent on PEP peptide secretion	Enhances disease resistance in Arabidopsis	Unclear	Arabidopsis	10.1038/s44319-023-00029-x
RGF7（ROOT GROWTH FACTOR 7）	RGI4/5（RGF1 Insensitive 4；RGF1 Insensitive 5）	SERK4, BAK1(SOMATIC EMBRYOGENESIS RECEPTOR KINASE 4;BRASSINOSTEROID INSENSITIVE 1-ASSOCIATED RECEPTOR KINASE 1)	Cell surface	Perceived by receptor-like kinases RGI4/5, forms complexes with co-receptors SERK4 and BAK1 to initiate innate immunity	Initiates plant innate immunity	Unclear	Arabidopsis	10.1016/j.cell.2021.03.033
Arabidopsis thaliana Plasma Membrane Intrinsic Protein 1 (AtPIP1)	RLK7（RECEPTOR-LIKE KINASE 7）	RECEPTOR-LIKE KINASE 7	Cell surface	Binds to receptor-like kinase RLK7, induces transcription of the FRK1 gene	Initiates plant immune responses	Unclear	Arabidopsis	10.1371/journal.ppat.1004331
Solanum tuberosum PAMP-Induced Peptide 1 (StPIP1)	AtPIP1-like ligand	AtPIP1-like receptor	Cell surface	Performs functions similar to AtPIP1 in Solanum tuberosum to initiate immune responses	Initiates plant immune responses	Unclear	Potato (Solanum tuberosum)	10.1105/tpc.21.00172
Flagellin-derived peptide FLG22 (FLG22)	FLS2(FLAGELLIN SENSING 2)	BAK1(BRASSINOSTEROID INSENSITIVE 1-ASSOCIATED RECEPTOR KINASE 1)	Cell surface	Recognized as a PAMP by FLS2 and co-receptor BAK1, triggering ROS accumulation, calcium ion influx, and MPK signaling module activation	Coordinates plant innate immune responses	Unclear	Arabidopsis	10.1126/science.1142327; 10.1016/j.molp.2021.01.012
C-TERMINALLY ENCODED PEPTIDE 14 (CEP14)	SA pathway induction	CEPR2, SERK3/4（C - TERMINALLY ENCODED PEPTIDE RECEPTOR 2；SOMATIC EMBRYOGENESIS RECEPTOR KINASE 3）	Cell surface	Induced by the salicylic acid pathway, forms complexes with CEPR2, SERK3, and SERK4	Enhances resistance to Pseudomonas syringae in Arabidopsis	Unclear	Arabidopsis，Medicago truncatula	10.1093/plphys/kiae549
IDA-LIKE peptides IDL6 (IDL6)	ADPG2（Arabidopsis thaliana Polygalacturonase 2）	HAE/HSL2(HAESA; HAESA-LIKE 2)	Cell surface	The IDL6-HAESA/HAESA-LIKE 2 (HAE/HSL2) signaling module stimulates transcription of the polygalacturonase-encoding gene ADPG2, enhances polygalacturonase enzymatic activity, decreases pectin content in leaf cell walls, and reduces the cell wall’s defensive function during immune responses	decreases pectin content in leaf cell walls, and reduces the cell wall’s defensive function during immune responses	Unclear	Arabidopsis; Tomato	10.1111/tpj.13380
Peptide (Pep)	Unclear	PEPR1/2(PAMP-INDUCED PEPTIDE RECEPTOR 1/2)	Vacuolar membrane/cell surface	Released extracellularly after vacuolar membrane rupture, recognized by PEPR1/2, activates defense genes via ethylene/JA signaling pathways	Stimulates H₂O₂ synthesis and activates defense responses; enhances resistance to pathogens in Arabidopsis, potato, rice, and wheat	Damage response stage	Arabidopsis, potato, rice, wheat	10.1073/pnas.0603727103
systemin	Unclear	SYR1(Systemin receptor 1)	Cell surface	defense against fungal pathogens	initiating the plant’s defense response against herbivorous insects	Unclear	Arabidopsis	10.1093/jxb/erae146
Peptide1/3 (PEP1/3)	Unclear	PEPR(PAMP-INDUCED PEPTIDE RECEPTOR)	Cell surface/intracellular	As a PAMP, induces accumulation of SA, JA, and H₂O₂, activates defense-related genes and hypersensitive response (HR)-like cell death; activates S-type anion channels in guard cells, leading to anion efflux and stomatal closure	Inhibits pathogen entry	Unclear	rice	10.1111/pbi.13781
REF1(REGENERATION FACTOR1)	SIWIND1（Solanum lycopersicum WOUND-INDUCED DEDIFFERENTIATION 1）	PORK1(plant organ regeneration kinase 1)		reinforcing the plant’s wound response and regeneration mechanisms	tissue repair processes and initiates an organ regeneration program mediated	Unclear	tomato	10.1016/j.cell.2024.04.040
SCOOP12/SCOOPs	SERK3/4	BIK1/PBL1	Cell surface	Receptor kinase MIK2 recognizes SCOOP12, forms heterodimeric complexes with SERK3/4, and facilitates signal transduction via cytoplasmic receptor-like kinases BIK1 and PBL1	Activates plant immune responses	Unclear	Arabidopsis	10.1016/j.molp.2021.03.013
REGENERATION FACTOR1 (REF1)	FER	RBOHD/PROPEP3	Cell surface	Forms heterologous complexes with CrRLK1L receptor kinase FER and co-receptor LLG1 to activate NADPH oxidase RBOHD and produce ROS; amplifies Pep3-induced immune signals by increasing PROPEP3 transcripts and proteins	Enhances resistance to Sclerotinia sclerotiorum; amplifies immune signals	Immune response stage	Brassica species	10.1038/s41477-023-01447-2
Rapid Alkalinization Factor 22 (RALF22)	PSKR1	CPK28	Cell surface/cytoplasm	Binds to receptor PSKR1, promotes interaction with calcium-dependent protein kinase CPK28, leading to phosphorylation of key enzymes in the GS/GOGAT cycle	Balances plant defense responses and growth	Unclear	Tomato (Solanum lycopersicum)	10.1038/s41477-023-01453-4
Phytosulfokine (PSK)	Unclear	Unclear	Flower tissues	Involved in regulating flower abscission in canola	Delays the onset of S. sclerotiorum infection	Flowering stage	Canola (Brassica napus)	10.1111/nph.17999
Inflorescence Deficient in Abscission peptide (IDA)	PEPR	Vacuolar membrane/cell surface	extracellular	Stimulates H₂O₂ synthesis and activates defense responses; enhances resistance to pathogens in Arabidopsis, potato, rice, and wheat		Damage response stage	Arabidopsis, potato, rice, wheat	10.1073/pnas.1819395116; 10.1105/tpc.18.10.2483; 10.1105/tpc.20.00349; 10.1105/tpc.22.00339
Plant Elongation Factor Peptide1/3 (PEP1/3)	Unclear	ACD6/Ca+	Cytoplasm	Interacts with Arabidopsis calcium-dependent protein kinase ACD6, affecting its oligomeric state and calcium channel activity	Regulates plant immune responses by modulating intracellular calcium signaling	Immune response stage	Arabidopsis	10.1016/j.molp.2023.04.007
Mildew resistance locus A homolog 1/MHA1-Like (MHA1/MHA1L)	NUT	Unclear	Guard cells	Binds to receptor NUT, negatively regulates ABA signaling and MAMP responses, inhibits stomatal closure, and promotes stomatal reopening	Promotes apoplastic water loss to limit pathogen colonization; balances defense responses and water management	Immune response stage	Unclear	10.1016/j.molp.2022.05.005
Small phytocytokines regulating defense and water loss (SCREW)	PEPR	anion channel	Cell surface/intracellular	As a PAMP, induces accumulation of SA, JA, and H₂O₂, activates defense-related genes and hypersensitive response (HR)-like cell death; activates S-type anion channels in guard cells, leading to anion efflux and stomatal closure	Inhibits pathogen entry	Immune response stage	Unclear	10.1046/j.1365-313x.2002.01408.x; 10.1093/plcell/koz003
Plant Elongation Factor Peptide1/3 (Peps1/3)	ATG8	SGS3/RDR6 complex	Intracellular (autophagosome)	Interacts with autophagy-related protein ATG8 to promote selective autophagic degradation of the SGS3/RDR6 complex	Regulates RNA silencing and antiviral immunity	Virus infection stage	Unclear	10.1016/j.chom.2021.04.003
Virus-Induced Small Peptide 1 (VISP1)	PVY infection-induced	PTI/ETI-related genes	Intracellular	PVY infection induces expression, activates PTI and ETI-related genes	Enhances resistance to PVY in potato	Virus infection stage	Potato (Solanum tuberosum)	10.1105/tpc.21.00172
